# Supplementary material for: Electrocatalytic Degradation of Levofloxacin, a Typical Antibiotic in Hospital Wastewater
Source: Materials (Basel). 2021 Nov 11;14(22):6814. doi: 10.3390/ma14226814 (PMC8621070; doi:10.3390/ma14226814)
Supplement: Supplementary file 1 [file materials-14-06814-s001.zip]

Archive with 1 entries (1 files):
- materials-1386639-supplementary.pdf
